# Supplementary material for: Prior Aerobic Exercise Training Fails to Confer Cardioprotection Under Varying Exercise Volumes in Early Post-Infarction Cardiac Remodeling in Female Rats
Source: Biomedicines. 2025 Sep 10;13(9):2221. doi: 10.3390/biomedicines13092221 (PMC12467140; doi:10.3390/biomedicines13092221)
Supplement: Supplementary file 1 [file biomedicines-13-02221-s001.zip]

Archive with 4 entries (3 files):
- biomedicines-3790642-supplementary/
- biomedicines-3790642-supplementary/Supplemental Figures S1–S4.pdf
- biomedicines-3790642-supplementary/Supplemental Tables S1–S2.pdf
- biomedicines-3790642-supplementary/western_blot_images.pdf
